# Supplementary material for: Bioassays of Beauveria bassiana Isolates against the Fall Armyworm, Spodoptera frugiperda
Source: J Fungi (Basel). 2022 Jul 8;8(7):717. doi: 10.3390/jof8070717 (PMC9324617; doi:10.3390/jof8070717)
Supplement: Supplementary file 1 [file jof-08-00717-s001.zip]

Archive with 1 entries (1 files):
- jof-1756944-supplementary.pdf
